# Supplementary material for: Microstructure and Mechanical Properties of Welded Joints of 1.4462 Duplex Steel Made by the K-TIG Method
Source: Materials (Basel). 2021 Dec 19;14(24):7868. doi: 10.3390/ma14247868 (PMC8708518; doi:10.3390/ma14247868)
Supplement: Supplementary file 1 [file materials-14-07868-s001.zip]

Archive with 1 entries (1 files):
- materials-1507027-supplementary.pdf
